# Supplementary material for: Incorporating Robustness to Imaging Physics into Radiomic Feature Selection for Breast Cancer Risk Estimation
Source: Cancers (Basel). 2021 Nov 1;13(21):5497. doi: 10.3390/cancers13215497 (PMC8582675; doi:10.3390/cancers13215497)
Supplement: Supplementary file 1 [file cancers-13-05497-s001.zip]

Archive with 1 entries (1 files):
- cancers-1328303-supplementary.pdf
